# Supplementary material for: A Bias‐Corrected Bayesian Nonparametric Model for Combining Studies With Varying Quality in Meta‐Analysis
Source: Biom J. 2025 Feb 7;67(1):e70034. doi: 10.1002/bimj.70034 (PMC11803498; doi:10.1002/bimj.70034)
Supplement: Supplementary file 1 — Supporting Information [file BIMJ-67-e70034-s001.zip]

Archive with 10 entries (7 files):
- Data_and_Software/
- Data_and_Software/Case-studies-Section-4/
- Data_and_Software/Case-studies-Section-4/BC-BNP-Section-4-January-2025.pdf
- Data_and_Software/Case-studies-Section-4/BC-BNP-Section-4-January-2025.R
- Data_and_Software/Case-studies-Section-4/BC-BNP-Section-4-January-2025.Rmd
- Data_and_Software/README.txt
- Data_and_Software/Simulations-Section-3/
- Data_and_Software/Simulations-Section-3/BC-BNP-Section-3-Simulations-January-2025.pdf
- Data_and_Software/Simulations-Section-3/BC-BNP-Section-3-Simulations-January-2025.R
- Data_and_Software/Simulations-Section-3/BC-BNP-Section-3-Simulations-January-2025.Rmd
