# Supplementary material for: A Bias‐Corrected Bayesian Nonparametric Model for Combining Studies With Varying Quality in Meta‐Analysis
Source: Biom J. 2025 Feb 7;67(1):e70034. doi: 10.1002/bimj.70034 (PMC11803498; doi:10.1002/bimj.70034)
Supplement: Supplementary file 1 — Supporting Information [file BIMJ-67-e70034-s001.zip › Data_and_Software/Case-studies-Section-4/BC-BNP-Section-4-January-2025.Rmd]

---
title: "A Bias-Corrected Bayesian Nonparametric Model for Combining Studies with Varying Quality in Meta-Analysis"
subtitle: "Supplementary Material: Sections 1, 2, and 4"
author: |
  Pablo E. Verde\
  \
  and\
  \
  Gary L. Rosner
  \
date:  "`r format(Sys.time(), '%d %B %Y')`"
output:
  pdf_document:
    fig_caption: true
    number_sections: yes
    toc: yes
    toc_depth: 6
    keep_tex: true
---


```{r, echo=FALSE, message=FALSE, warning=FALSE}
time.start = Sys.time()
```


```{r, echo=FALSE, message=FALSE, warning=FALSE}
# Packages
library(tidyverse)
library(ggplot2)
library(gridExtra)
library(mcmcplots)
library(ggplot2)
library(grid)
library(R2jags)
library(GGally)
library(jarbes)
library(extraDistr)
library(xtable)
library(readxl)
library(LearnBayes)

library(pheatmap)
library(RColorBrewer)
options(digits = 3)
```


# Statistical computations 

## Covid example 

### Data setup for hypertension and severity

```{r}
data("covid19")
hyper.severity = covid19 %>% 
                 filter(
                  risk.factor=="hypertension"&
                  endpoint=="severity") %>% 
                 select(author, design,TE,seTE,N) %>% arrange(design)
dim(hyper.severity)
table(hyper.severity$design)

```


### Bayesian Normal Random Effects


```{r, message=FALSE,warning=FALSE,results="hide", echo=FALSE}
set.seed(20233)

m.0.covid = bmeta(hyper.severity, mean.mu = 0, sd.mu = 10^6, 
            scale.sigma.between = 0.5, df.scale.between = 1,
              nr.chains = 4,
              nr.iterations = 50000,
              nr.adapt = 1000,
              nr.burnin = 10000,
              nr.thin = 4)
```


### BC-BNP informative priors


#### Determination of the priors


Informative prior distribution for the probability of bias.

```{r}
#  Number of papers with high risk of bias 

table(hyper.severity$design)
```

Text for section 4.2

```{r}
# Probability to be biased
# Number of studies = 18
# most of the studies are biased ...

# median 15/18
# 90th percentile 17/18

quantile1=list(p = 0.5, x = 15/18) 
quantile2=list(p = 0.9, x = 17/18) 

#beta.select function from Learbayes:
beta.par = beta.select(quantile1, quantile2)
alpha.bias = beta.par[1]
 beta.bias = beta.par[2]

a.0 = alpha.bias
a.1 = beta.bias

a.0
a.1

```


Hyper-parameters for the prior of $alpha$ and the maximum number of clusters $K$:


```{r}

N = 18 #dim(hyper.severity)[1]
alpha.max = 1/5 * ( (N-1)*a.0 - a.1)/(a.0 + a.1)
alpha.max

# K.max

K.max = 1 + 5*alpha.max
K.max = round(K.max)
K.max

```


```{r , message=FALSE}
set.seed(20233)

bcmix.1.covid = bcmixmeta(hyper.severity, 
              mean.mu.0=0, sd.mu.0=10^6, 
              B.lower = 0,                  # Positive direction of bias 
              B.upper = 15,                 # 
              alpha.0 = 0.5,                # Very important
              alpha.1 = alpha.max,          # Important
              a.0 = alpha.bias,
              a.1 = beta.bias,
              K = K.max,                     
              df.scale.between = 1,
              scale.sigma.between = 0.5,
              scale.sigma.beta = 1,
              df.scale.beta = 0.5,
              nr.chains = 4,
              nr.iterations = 50000,
              nr.adapt = 1000,
              nr.burnin = 10000,
              nr.thin = 1
             )
```


### BC-BNP defualt priors

#### Determination of priors

Hyper-constants for the probability of bias.

```{r}
a.0 = 0.5
a.1 = 1
```

Hyper-parameters for the prior of $alpha$ and the maximum number of clusters $K$:

```{r}
N = dim(hyper.severity)[1]
alpha.max = 1/5 * ( (N-1)*a.0 - a.1)/(a.0 + a.1)
alpha.max

# K.max

K.max = 1 + 5*alpha.max
K.max = round(K.max)
K.max

```


```{r , message=FALSE}
set.seed(20233)

bcmix.2.covid = bcmixmeta(hyper.severity, 
              mean.mu.0 = 0, sd.mu.0 = 10^6, 
              B.lower = -15,                 # No bias direction
              B.upper =  15,                 # 
              alpha.0 = 0.5,                 # Very important
              alpha.1 = alpha.max,           # Important
              a.0 = a.0,
              a.1 = a.1,
              K = K.max,                     
              df.scale.between = 1,
              scale.sigma.between = 0.5,
              scale.sigma.beta = 1,
              df.scale.beta = 0.5,
              nr.chains = 4,
              nr.iterations = 50000,
              nr.adapt = 1000,
              nr.burnin = 10000,
              nr.thin = 1
             )
```


### BC parametric model with default priors

```{r}
bc.covid = bcmeta(hyper.severity,
              B.lower = -15,                # No bias direction
              B.upper = 15,                 # Important
              a.0 = 0.5,
              a.1 = 1,
              df.scale.between = 1,
              scale.sigma.between = 0.5,
              nr.chains = 4,
              nr.iterations = 50000,
              nr.adapt = 1000,
              nr.burnin = 10000,
              nr.thin = 4
              )
```


## Stem cells example

### Data setup


```{r, message=FALSE,warning=FALSE}

data("stemcells")
stemcells$TE = stemcells$effect.size
stemcells$seTE = stemcells$se.effect

```


### Bayesian Normal Random Effects


```{r, message=FALSE,warning=FALSE,results="hide"}

m.0.stemcells = bmeta(stemcells, mean.mu = 0, sd.mu = 10^6, 
                  scale.sigma.between = 0.5, df.scale.between = 1,
                  nr.iterations = 50000,
                  nr.thin = 4,
                  nr.burnin = 10000)

```


### BC-BNP: informative priors

#### Determination of the priors

Prior for the probability of bias.


```{r}
#  Number of papers with more than 5 discrepancies ...
 table(stemcells$n.discrep>5)
 table(stemcells$n.discrep)
```


```{r, message=FALSE, warning=FALSE}

# The median of the prior is: (Number of with discrepancies >5)  / Total = 18/31
# and the 90th percentile of the prior is: (Number of with discrepancies >5)  / Total = 18/31
#
# The idea is to limit the number of biased studies up to the number of discrepancies >5
# and open the possibility to include unbiased studies, which are OS.

# 
# quantile1=list(p = 0.5, x = 18/31) # 18 with more than 5 discrepancies
# quantile2=list(p = 0.9, x = 28/31) # Only 3 without discrepancies
# 
quantile1=list(p = 0.5, x = 18/31) # 18 with more than 5 discrepancies
quantile2=list(p = 0.9, x = 28/31) # Only 3 without discrepancies

beta.par = beta.select(quantile1, quantile2)
alpha.bias = beta.par[1]
beta.bias = beta.par[2]

a.0 = alpha.bias
a.1 = beta.bias
a.0
a.1
```

Hyper-parameters for the prior of $alpha$ and the maximum number of clusters $K$:

```{r}
N = dim(stemcells)[1]
alpha.max = 1/5 * ( (N-1)*a.0 - a.1)/(a.0 + a.1)
alpha.max

# K.max

K.max = 1 + 5*alpha.max
K.max = round(K.max)
K.max

```


```{r , message=FALSE}
set.seed(20233)

bcmix.1.stemcell = bcmixmeta(stemcells, 
              mean.mu.0=0, sd.mu.0=10^6, 
              B.lower = 0,
              B.upper = 15,                 # Important
              alpha.0 = 0.5,
              alpha.1 = alpha.max,          # Important
              a.0 = alpha.bias,
              a.1 = beta.bias,
              K = K.max,                    
              df.scale.between = 1,
              scale.sigma.between = 0.5,
              nr.chains = 4,
              nr.iterations = 50000,
              nr.adapt = 1000,
              nr.burnin = 10000,
              nr.thin = 4
              )
```


## BC-BNP: default priors

Prior for the probability of bias.

```{r}
# Beta(0.5, 1)
a.0 = 0.5
a.1 = 1
```

Hyper-parameters for the prior of $alpha$ and the maximum number of clusters $K$:


```{r}
# alpha.max
N = dim(stemcells)[1]
alpha.max = 1/5 * ( (N-1)*a.0 - a.1)/(a.0 + a.1)
alpha.max

# K.max
K.max = 1 + 5*alpha.max
K.max = round(K.max)
K.max

```


```{r , message=FALSE}
set.seed(20233)

bcmix.2.stemcell = bcmixmeta(stemcells, 
              mean.mu.0=0, sd.mu.0=100, 
              B.lower = -15,
              B.upper = 15,                 # Important
              alpha.0 = 0.5,
              alpha.1 = alpha.max,          # Important
              a.0 = a.0,
              a.1 = a.1,
              K = K.max,                    
              df.scale.between = 1,
              scale.sigma.between = 0.5,
              nr.chains = 4,
              nr.iterations = 50000,
              nr.adapt = 1000,
              nr.burnin = 10000,
              nr.thin = 4
              )
```


## BC parametric model with default priors

```{r}
bc.stemcell = bcmeta(stemcells,
              B.lower = -15,
              B.upper = 15,                 # Important
              a.0 = 0.5,
              a.1 = 1,
              df.scale.between = 1,
              scale.sigma.between = 0.5,
              nr.chains = 4,
              nr.iterations = 50000,
              nr.adapt = 1000,
              nr.burnin = 10000,
              nr.thin = 4)

```


# Results of the COVID-19 example


### Table 1 for the introduction

```{r}
hyper.severity$OR = exp(hyper.severity$TE)
hyper.severity$seOR = exp(hyper.severity$seTE)

table.1 <- xtable(hyper.severity[, c("author", "design", "OR", "seOR", "N" )], label = "table-1", caption = "Example of meta-analysis")

print(table.1)
```

### Text for the introduction

Bayesian random effects:

```{r}
attach.jags(m.0.covid, overwrite = TRUE)

mu.re = exp(mu)

round(mean(mu.re), 2)

round(quantile(mu.re, prob = c(0.025, 0.975)), 2)

```

BC-BNP with informative priors:

```{r}
# Text introduction: Informative priors ...
attach.jags(bcmix.1.covid, overwrite = TRUE)

OR = exp(mu.0)

round(mean(OR), 2)

round(quantile(OR, prob = c(0.025,0.5, 0.975)), 2)

```


### Figure 1: Introduction

**Comparison of the posterior distribution of the pooled treatment effect $\\mu$ with the Normal and BC-BNP random effects.**

```{r figure1,echo=FALSE, warning = FALSE, message = FALSE, fig.width=7,fig.height=4}

attach.jags(m.0.covid, overwrite = TRUE)
mu.re = exp(mu[1:15000])

attach.jags(bcmix.1.covid, overwrite = TRUE)
mu.bcmix = exp(mu.0[1:15000])

post.res = data.frame(mu.re, 
                      mu.bcmix)

rm(mu.re, mu.bcmix) 

df.text <- data.frame(x = c(7, -0.3),
                      y = c( 0.6,  0.7), 
                      study.type = c("Normal Random Effects",
                                     "Bias Corrected"))

ggplot(post.res, aes(x = mu.bcmix))+
  geom_histogram(aes(y=..density..), binwidth=.1,
                 colour="black", fill="grey95") +
  scale_x_continuous(limits = c(-1, 13)) + 
  xlab("Odds Ratio")+
  ylab("Posterior Distribution")+
  geom_density(alpha=.2, lwd = 1, lty = 2, adjust = 3) + 
  geom_density(aes(x=mu.re), alpha=.2, lwd = 1, lty = 1, color = "blue") + 
  geom_vline(aes(xintercept=1), lty = 2)+
  geom_vline(aes(xintercept=mean(mu.re)), lty = 2, color = "blue")+
  geom_text(data = df.text, aes(x=x, y=y, label = study.type), size = 3)+
   annotate(geom = "segment", 
           x = 6.5, y = 0.57,
           xend = 3.6, yend = 0.25,
           arrow = arrow(length = unit(2, "mm")))+
   annotate(geom = "segment", 
           x = -0.3, y = 0.66,
           xend = 1.6, yend = 0.4,
           arrow = arrow(length = unit(2, "mm")))+
   geom_rug(data = hyper.severity, aes(x=OR), sides="b", lwd = 1, col = "red") + theme_bw()

```


## Text Section 2.1

Prior for the standard deviation parameters
```{r}
S = 0.5

pht(1*S, nu = 1, sigma = 0.5)

round(1-pht(4*S, nu = 1, sigma = 0.5),2)
```


## Results for Section 4.2

```{r}
# BC-BNP model ...
# Default priors ...
attach.jags(bcmix.2.covid, overwrite = TRUE)

OR = exp(mu.0)
round(mean(OR), 2)
round( quantile(OR, prob = c(0.025, 0.5, 0.975)), 2)
```


```{r}
# BC-Parametric model ...
# Default priors ...
attach.jags(bc.covid, overwrite = TRUE)

OR.bc = exp(mu[ , 1])

round(mean(OR.bc), 2)

round(quantile(OR.bc, prob = c(0.025, 0.5, 0.975)),2 )

```

```{r}
# Informative priors 
# Posterior of K ...
attach.jags(bcmix.1.covid, overwrite = TRUE)

quantile(K.hat, prob = c(0.025, 0.5, 0.975))
```


```{r}
# Default priors 
# Posterior of K ...
attach.jags(bcmix.2.covid, overwrite = TRUE)

quantile(K.hat, prob = c(0.025, 0.5, 0.975))
```


### Figure 10


```{r BC-BNP_covid-1, echo=FALSE , warning = FALSE, message = FALSE, fig.width=7, fig.height=4}

attach.jags(m.0.covid, overwrite = TRUE)
mu.re = exp(mu[1:15000])

attach.jags(bcmix.1.covid, overwrite = TRUE)
mu.bcmix.1.covid = exp(mu.0[1:15000])

attach.jags(bcmix.2.covid, overwrite = TRUE)
mu.bcmix.2.covid = exp(mu.0[1:15000])

post.res = data.frame(mu.re, 
                      mu.bcmix.1.covid,
                      mu.bcmix.2.covid)


rm(mu.re, mu.bcmix.1.covid, mu.bcmix.2.covid)

df.text <- data.frame(x = c(7, 0),
                      y = c( 0.6,  0.7), 
                      study.type = c("Normal Random Effects",
                                     "Bias-Corrected Posteriors"))

ggplot(post.res, aes(x = mu.bcmix.1.covid))+
  scale_x_continuous(limits = c(-1, 13)) + 
  xlab("Odds Ratio")+
  ylab("Posterior Distribution")+
  geom_density(aes(x=mu.re), alpha=.2, lwd = 1, lty = 1, color = "black") + 
  geom_vline(aes(xintercept=1), lty = 2)+
  geom_density(aes(x=mu.bcmix.1.covid), alpha=.2, lwd = 1,
              lty = 2, color = "black", adjust = 4) +
  geom_density(aes(x=mu.bcmix.2.covid), alpha=.2, lwd = 1, 
              lty = 3, color = "black", adjust = 4) + 
  geom_text(data = df.text, aes(x=x, y=y, label = study.type), size = 3)+
   annotate(geom = "segment", 
           x = 6.5, y = 0.57,
           xend = 3.6, yend = 0.25,
           arrow = arrow(length = unit(2, "mm")))+
   annotate(geom = "segment", 
           x = -0.3, y = 0.66,
           xend = 1.6, yend = 0.4,
           arrow = arrow(length = unit(2, "mm")))+
  annotate(geom = "segment", 
           x = -0.3, y = 0.72,
           xend = 2.1, yend = 0.8,
           arrow = arrow(length = unit(2, "mm")))+
   geom_rug(data = hyper.severity, aes(x=OR), sides="b", lwd = 1, col = "red") + 
  xlim(c(-2, 13))+
      theme_bw()

```


### Figure 11: diagnostic plots

**COVID-19 infected patients case study. Sensitivity analysis of the priors for the bias component in the BC-BNP model: Joint posterior distribution of the mean bias and probability of bias. The scatter plots correspond to random samples from the MCMC iterations.Left panel: Using informative prior distributions has concentrated the range of the posterior distributions. Right panel: Effect of using default distributions for the bias direction and the probability of bias.**

```{r BC-BNP_covid-2, echo=FALSE , warning = FALSE, message = FALSE}

d1 = diagnostic(bcmix.1.covid, y.lim = c(-2,3), 
     title.plot = "Informative priors") 

d2 = diagnostic(bcmix.2.covid, y.lim = c(-2,3), 
     title.plot = "Default priors")

grid.arrange(d1, d2, 
  ncol = 2, nrow = 1, top = "Priors-to-Posteriors Sensitivity Analysis\n\n")

```


### Figure 12: Forest plot informative priors comparing $\theta^B$ and $\theta$

```{r forest.covid.info, message=FALSE, warning=FALSE, , echo=FALSE, results='hide',  fig.height=12, fig.width=10}

bcmix.1.covid.mcmc <- as.mcmc(bcmix.1.covid$BUGSoutput$sims.matrix)

theta.names <- paste(paste("theta[",1:18, sep=""),"]", sep="")
theta.b.names <- paste(paste("theta.bias[",1:18, sep=""),"]", sep="")

# Greeks ...
theta.b.greek.names <- paste(paste("theta[",1:18, sep=""),"]^B", sep="")
theta.greek.names <- paste(paste("theta[",1:18, sep=""),"]", sep="")


caterplot(bcmix.1.covid.mcmc, 
            parms = theta.names,               # theta
            labels = theta.greek.names, 
            greek = T,
            labels.loc="axis", cex =0.7,
            col = "blue",
             style = "plain",
             reorder = F,
             val.lim =c(-1, 3.5),
          quantiles = list(outer=c(0.025,0.975),inner=c(0.5,0.5)),
          x.lab = "log(OR)",
            lwd=1.5)
 title( "N = 18: 95% posterior intervals of studies' effects")
   caterplot(bcmix.1.covid.mcmc,  
             parms = theta.b.names,             # theta.bias
            labels = theta.greek.names,
            greek = T,
            labels.loc="no", 
            cex = 0.7,
            col = "red",
            style = "plain", reorder = F,
            val.lim =c(0, 3.5),
            quantiles = list(outer=c(0.025,0.975),inner=c(0.5,0.5)),
            add = TRUE,
            collapse=TRUE, cat.shift= -0.5,
            lwd =1.5
            )

attach.jags(bcmix.1.covid, overwrite = TRUE)
abline(v=mean(mu.0), lwd =2, lty =2)

legend(2.3, 18, legend = c("Bias-Corrected", "Biased"),
  lty = c(1,1), lwd = c(2,2), col = c("blue", "red"))

```


```{r}
# mean biased corrected: location of the vertical line in the forest plot
attach.jags(bcmix.1.covid, overwrite = TRUE)

round(mean(mu.0),2)

```

### Individual cases informative priors

These are the posteriors of $I_i$ for studies number 1, 8, and 18.

```{r}
# default priors
attach.jags(bcmix.1.covid, overwrite = TRUE)
round(apply(I[,c(1,8,18)], 2, mean),2)

```


### Figure 13: Co-clustering analysis with default priors

```{r heatmap_covid_default}

require(pheatmap)
require(RColorBrewer)

# Default priors ...

attach.jags(bcmix.2.covid, overwrite = TRUE)
distance.studies.2 = apply(equalsmatrix.bias.2, c(2,3), mean)

rownames(distance.studies.2)= paste(round(apply(new.group, 2, mean),0), 
                                    hyper.severity$author,
                                    sep = " | ")

colnames(distance.studies.2)= round(apply(I, 2, mean),3)

#distance.studies.2

pheatmap(distance.studies.2, color=brewer.pal(9, "Blues"), fontsize_row =7,
              fontsize_col = 6, angle_col =45, 
              main = "Default priors",
              treeheight_row=0,
              treeheight_col=0,
              clustering_distance_cols = as.dist(1 - distance.studies.2),
              clustering_distance_rows = as.dist(1 - distance.studies.2))

```


\newpage

# Results of the stem cells example


### Results of Section 4.1

Bayesian random effects model ...

```{r}
summary(m.0.stemcells)
```


Informative priors ...

```{r}
attach.jags(bcmix.1.stemcell, overwrite = TRUE)

# summary for mu_theta
round(mean(mu.0), 2)
round(quantile(mu.0, prob=c(0.025, 0.975)), 2)

# summary for K

quantile(K.hat, prob=c(0.025, 0.5, 0.975))

```

Default  priors ...

```{r}
attach.jags(bcmix.2.stemcell, overwrite = TRUE)

# summary for mu_theta
round(mean(mu.0), 2)
round(quantile(mu.0, prob=c(0.025, 0.975)), 2)

# summary for K

quantile(K.hat, prob=c(0.025, 0.5, 0.975))

```


Parametric BC

```{r}
summary(bc.stemcell)
```


### Figure 6 of Section 4.1

Posteriors for $\mu_{\theta}$ ...

```{r BC-BNP_stem-cell-1, echo=FALSE , warning = FALSE, message = FALSE, fig.width=7, fig.height=4}

attach.jags(m.0.stemcells, overwrite = TRUE)
mu.re = mu[1:15000]

attach.jags(bcmix.1.stemcell, overwrite = TRUE)
mu.bcmix.1.stemcell = mu.0[1:15000]

attach.jags(bcmix.2.stemcell, overwrite = TRUE)
mu.bcmix.2.stemcell = mu.0[1:15000]

post.res = data.frame(mu.re, 
                      mu.bcmix.1.stemcell,
                      mu.bcmix.2.stemcell)

rm(mu.re, mu.bcmix.1.stemcell, mu.bcmix.2.stemcell)


df.text <- data.frame(x = c(-2.5, 7),
                      y = c( 0.5,  0.3),
                      study.type = c("Bias-Corrected Posteriors",
                                     "Normal Random Effects"))

ggplot(post.res, aes(x = mu.bcmix.1.stemcell))+
  geom_histogram(aes(y=..density..), binwidth=.08,
                colour="black", fill="grey95") +
   geom_density(aes(x=mu.bcmix.1.stemcell), 
              alpha=.2, lwd = 1, lty = 2, color = "black") +
  scale_x_continuous(limits = c(-4, 14.5)) + 
  scale_y_continuous(limits = c(0, 0.7))+
  xlab("Treatment Effect: Difference in means")+
  ylab("Posterior Distribution")+
  geom_density(aes(x=mu.bcmix.2.stemcell), 
              alpha=.2, lwd = 1, lty = 3, color = "black") +
  geom_density(aes(x=mu.re), alpha=.2, lwd = 1, lty = 1, color = "blue") + 
  geom_vline(aes(xintercept=0), lty = 2) +
  geom_text(data = df.text, aes(x=x, y=y, label = study.type), size = 3)+
   annotate(geom = "segment",
           x = -2.4, y = 0.48,
           xend = 0.8, yend = 0.25,
           arrow = arrow(length = unit(2, "mm")))+
  annotate(geom = "segment",
           x = 7, y = 0.28,
           xend = 4.4, yend = 0.14,
           arrow = arrow(length = unit(2, "mm")))+
     geom_rug(data =stemcells, aes(x=TE), sides="b", lwd = 1, col = "red") + 
      theme_bw()

```


### Figure 7 of Section 4.1 


```{r BC-BNP_stem-cell-2, echo=FALSE , warning = FALSE, message = FALSE, fig.width=7, fig.height=4}


d1 = diagnostic(bcmix.1.stemcell, y.lim = c(-1, 15), 
title.plot = "Informative priors") 
d2 = diagnostic(bcmix.2.stemcell, y.lim = c(-1, 15), 
title.plot = "Default priors")

grid.arrange(d1, d2, 
             ncol = 2, nrow = 1, top = "Priors-to-Posteriors Sensitivity Analysis\n\n")

```


### Figure 8 of Section 4.1: Forest plot default priors comparing $\theta^B$ and $\theta$


```{r forest.stemcell.default, message=FALSE, warning=FALSE, echo=FALSE, results='hide', fig.height=15, fig.width=12}

bcmix.2.stemcell.mcmc <- as.mcmc(bcmix.2.stemcell$BUGSoutput$sims.matrix)

theta.names <- paste(paste("theta[",1:31, sep=""),"]", sep="")
theta.b.names <- paste(paste("theta.bias[",1:31, sep=""),"]", sep="")

# Greeks ...
theta.b.greek.names <- paste(paste("theta[",1:31, sep=""),"]^B", sep="")
theta.greek.names <- paste(paste("theta[",1:31, sep=""),"]", sep="")


caterplot(bcmix.2.stemcell.mcmc, 
            parms = theta.names,               # theta
            labels = theta.greek.names, 
            greek = T,
            labels.loc="axis", cex =0.7,
            col = "blue",
             style = "plain",
             reorder = F,
             val.lim =c(-6, 16),
          quantiles = list(outer=c(0.025,0.975),inner=c(0.5,0.5)),
          x.lab = "Effect: mean difference",
          lwd = 1.5
            )
 title( "95% posterior intervals of studies' effects")
   caterplot(bcmix.2.stemcell.mcmc,  
             parms = theta.b.names,             # theta.bias
            labels = theta.greek.names,
            greek = T,
            labels.loc="no", 
            cex = 0.7,
            col = "red",
            style = "plain", reorder = F,
            val.lim =c(-6, 16),
            quantiles = list(outer=c(0.025,0.975),inner=c(0.5, 0.5)),
            add = TRUE,
            collapse=TRUE, cat.shift= -0.25,
            lwd =1.5
            )

attach.jags(bcmix.2.stemcell, overwrite = TRUE)
abline(v=mean(mu.0), lwd =2, lty =2)

legend(9, 20, legend = c("Bias-Corrected", "Biased"),
  lty = c(1,1), lwd = c(2,2), col = c("blue", "red"))

```


### Four cases informative priors

These are the posteriors of $I_i$ for studies number 1,5,24, and 31.

```{r}
attach.jags(bcmix.1.stemcell, overwrite = TRUE)
round(apply(I[,c(1,5,24, 31)], 2, mean),2)

```

### Figure 9 of Section 4.1

```{r heatmap_stemcell_default_priors}

require(pheatmap)
require(RColorBrewer)

# Default priors ...

attach.jags(bcmix.2.stemcell, overwrite = TRUE)
distance.studies.2 = apply(equalsmatrix.bias.2, c(2,3), mean)

rownames(distance.studies.2)= paste(round(apply(new.group, 2, mean),0),
                                    stemcells$trial,
                                    sep = "|")

colnames(distance.studies.2)= round(apply(I, 2, mean),3)

pheatmap(distance.studies.2,color=brewer.pal(9,"Blues"), fontsize_row =7,
              fontsize_col = 6, angle_col =45, 
              main = "Default priors",
              treeheight_row=0,
              treeheight_col=0,
              clustering_distance_cols = as.dist(1 - distance.studies.2),
              clustering_distance_rows = as.dist(1 - distance.studies.2)
              )

```


### Interpretation about co-clustering based on the Risk of Bias evaluation 

*  We list the mean clustering label with the Risk of Bias evaluated by the authors:

```{r}
# Default priors ...

attach.jags(bcmix.2.stemcell, overwrite = TRUE)

stem.risk = data.frame(trial = stemcells$trial, 
           p.bias = round(apply(I, 2, mean),3),
          cluster = round(apply(new.group, 2, mean),0),
          n.discrepancies = stemcells$n.discrep,
          stemcells[,6:11])

stem.risk %>% arrange(cluster)

```


*  Newbar et al. (2014) reported that the lack of information about sequence
   allocation in the Risk of Bias was linked with exaggerated treatment effects.


```{r}
# Information about sequence allocation (Randomization)
tab.sequence.allocation = table(stem.risk$Sequence, stem.risk$cluster)
tab.sequence.allocation

round(prop.table(tab.sequence.allocation,2),2)
```

```{r}
tab.discrep = table(stem.risk$n.discrepancies, 
      stem.risk$cluster)
tab.discrep

prop.discrep = round(prop.table(tab.discrep,2),2)
prop.discrep

```


```{r}
time.end = Sys.time()
#Total time to run the script
difference = difftime(time.end, time.start, units='mins')
difference
```


```{r}
sessionInfo()
```
