# Supplementary material for: A Bias‐Corrected Bayesian Nonparametric Model for Combining Studies With Varying Quality in Meta‐Analysis
Source: Biom J. 2025 Feb 7;67(1):e70034. doi: 10.1002/bimj.70034 (PMC11803498; doi:10.1002/bimj.70034)
Supplement: Supplementary file 1 — Supporting Information [file BIMJ-67-e70034-s001.zip › Data_and_Software/README.txt]

# 08.01.2025
#
# Title of the manuscript: 
# "A Bias-Corrected Bayesian Nonparametric Model for Combining 
#  Studies with Varying Quality in Meta-Analysis"

# Authors: PD Dr. Pablo Emilio Verde and Prof. Gary L. Rosner
# contact author e-mail: pabloemilio.verde@hhu.de

# Running the R scripts for the paper:
#
# 1) To run the Bayesian analysis and simulations of the paper you need to install JAGS:
#
# http://mcmc-jags.sourceforge.net/
#
# 2) The directory "./Simulations-Section-3" contains the R script "BC-BNP-Section-3-Simulations-January-2025.R"
# that reproduces the simulation experiments and generates results for Section 3. This R script is self-contained,
# without needing additional information. We provide the RMarkdown file
# "BC-BNP-Section-3-Simulations-January-2025.RMD" that generates the pdf file as supplementary material.
#
# 3) The directory "./Case-studies-Section-4" contains the R script "BC-BNP-Section-4-January-2025.R"
# that reproduces the results for the case studies of Section 4. 
# We provide the RMarkdown file "BC-BNP-Section-4-January-2025.RMD" that generates the pdf file as 
# supplementary material.

# Note for macOS users!
# 
# To avoid running out of memory do the following: 
#
# 1) Open the terminal (in the home directory).
# 2) Type the following command: echo "R_MAX_VSIZE=100Gb">.Renviron

# Note for Linux users!
#
# To avoid running out of memory, increase your Linux system's swap partition. 

# Configuration on which the code has been tested:
# 08.01.2025

sessionInfo()
## R version 4.4.2 (2024-10-31 ucrt)
## Platform: x86_64-w64-mingw32/x64
## Running under: Windows 11 x64 (build 22631)
##
## Matrix products: default
##
##
## locale:
## [1] LC_COLLATE=German_Germany.utf8 LC_CTYPE=German_Germany.utf8
## [3] LC_MONETARY=German_Germany.utf8 LC_NUMERIC=C
## [5] LC_TIME=German_Germany.utf8
##
## time zone: Europe/Berlin
## tzcode source: internal
##
## attached base packages:
## [1] grid stats graphics grDevices utils datasets methods
## [8] base
##
## other attached packages:
## [1] RColorBrewer_1.1-3 pheatmap_1.0.12 LearnBayes_2.15.1 readxl_1.4.3
## [5] xtable_1.8-4 extraDistr_1.10.0 jarbes_2.2.3 GGally_2.2.1
## [9] R2jags_0.8-9 rjags_4-16 mcmcplots_0.4.3 coda_0.19-4.1
## [13] gridExtra_2.3 lubridate_1.9.3 forcats_1.0.0 stringr_1.5.1
## [17] dplyr_1.1.4 purrr_1.0.2 readr_2.1.5 tidyr_1.3.1
## [21] tibble_3.2.1 ggplot2_3.5.1 tidyverse_2.0.0
##
## loaded via a namespace (and not attached):
## [1] denstrip_1.5.4 gtable_0.3.6 xfun_0.49 lattice_0.22-6
## [5] tzdb_0.4.0 vctrs_0.6.5 tools_4.4.2 generics_0.1.3
## [9] parallel_4.4.2 fansi_1.0.6 pkgconfig_2.0.3 lifecycle_1.0.4
## [13] farver_2.1.2 compiler_4.4.2 munsell_0.5.1 httpuv_1.6.15
## [17] htmltools_0.5.8.1 yaml_2.3.10 pillar_1.9.0 later_1.3.2
## [21] MASS_7.3-61 boot_1.3-31 abind_1.4-8 mime_0.12
## [25] ggstats_0.7.0 tidyselect_1.2.1 digest_0.6.37 stringi_1.8.4
## [29] labeling_0.4.3 fastmap_1.2.0 colorspace_2.1-1 cli_3.6.3
## [33] magrittr_2.0.3 utf8_1.2.4 withr_3.0.2 scales_1.3.0
## [37] promises_1.3.0 timechange_0.3.0 rmarkdown_2.29 ggExtra_0.10.1
## [41] cellranger_1.1.0 hms_1.1.3 shiny_1.9.1 evaluate_1.0.1
## [45] knitr_1.49 miniUI_0.1.1.1 rlang_1.1.4 isoband_0.2.7
## [49] Rcpp_1.0.13-1 glue_1.8.0 rstudioapi_0.17.1 R6_2.5.1
## [53] plyr_1.8.9 R2WinBUGS_2.1-22.1 sfsmisc_1.1-20
