# Supplementary material for: A Bias‐Corrected Bayesian Nonparametric Model for Combining Studies With Varying Quality in Meta‐Analysis
Source: Biom J. 2025 Feb 7;67(1):e70034. doi: 10.1002/bimj.70034 (PMC11803498; doi:10.1002/bimj.70034)
Supplement: Supplementary file 1 — Supporting Information [file BIMJ-67-e70034-s001.zip › Data_and_Software/Simulations-Section-3/BC-BNP-Section-3-Simulations-January-2025.Rmd]

---
title: "A Bias-Corrected Bayesian Nonparametric Model for Combining Studies with Varying Quality in Meta-Analysis"
subtitle: "Simulated Examples for Section 3"
author: |
  Pablo E. Verde\
  \
  and\
  \
  Gary L. Rosner
  \
date: "`r format(Sys.time(), '%d %B %Y')`"
output:
  pdf_document:
    fig_caption: true
    number_sections: yes
    toc: yes
    toc_depth: 6
    keep_tex: true
---


```{r, echo=FALSE}
time.start = Sys.time()
```


```{r, echo=FALSE, message=FALSE, warning=FALSE}
# Packages
library(tidyverse)
library(ggplot2)
library(gridExtra)
library(mcmcplots)
library(ggplot2)
library(grid)
library(R2jags)
library(GGally)
library(jarbes)
library(meta)
library(extraDistr)
library(bspmma)
library(statip)
options(digits = 6)
```

\newpage


# Distribution of the sample sizes of the studies

For $n_i$ ($i=1, \ldots, N$) we use a random sample from each of the examples in Section 4.

## Sample sizes for N=20 taken from the COVID-19 example: hypertension severity

```{r}
set.seed(042024)
hyper.severity = covid19 %>% 
                 filter(
                  risk.factor=="hypertension"&
                  endpoint=="severity") %>% 
                 select(author, design,TE, seTE,N) %>% arrange(design)


n.i.covid = hyper.severity$N
summary(n.i.covid)

n.i.20 = sample(n.i.covid, size = 20, replace = TRUE)

summary(n.i.20)

mean.n.20 = mean(n.i.20)
mean.n.20
```


### Empirical determination of the within standard deviation $\sigma$ 

We assume asymptotically that $\text{SE}_i^2 = \sigma^2/n_i$, and we calculate
the possible values of $\sigma$.


```{r}

summary(hyper.severity$seTE*sqrt(hyper.severity$N))


```


\[ \sigma \approx 4.95\]


## Sample sizes for N = 30 from the stem-cell example**


```{r}
set.seed(24052024)
data("stemcells")
n.i.stemcell = stemcells$sample.size
summary(n.i.stemcell)

n.i.30 = sample(n.i.stemcell, size = 30, replace = TRUE)

summary(n.i.30)
mean.n.30 = mean(n.i.30)
mean.n.30
```

\newpage

# Definition of biased studies


From the marginal model of $y_i$ we use the following relationship between $\sigma_y$ and the $IQR$ (interquartile rate):

\[
  IQR = 1.35\, \sigma_y.
\]

Let $Q_3$ be the 75% quartile of the marginal distribution of $y_i$, and 

*   Upper inner fence: Q3 + 1.5*IQR
*   In between fences: Q3 + 2.25*IQR
*   Upper outer fence: Q3 + 3*IQR.

We define **mild B**, **large B** and **extreme B** results, those values of $y_i$ such us:

*   Mild B: $Q3 + 1.5*IQR <  y_i^{\text{mild}} < Q3 + 2.25*IQR$
*   Large B: $Q3 + 2.25*IQR < y_i^{\text{large}} < Q3 + 3*IQR$
*   Extreme B: $Q3 + 3*IQR <  y_i^{\text{extreme}}$.


## Parameter settings

+   Set  $\mu = 1$ and $\sigma = 4.95$ 

+   Set $\tau = 0.5$ => **moderate heterogeneity** in the log(OR) scale.

+   Studies sample sizes $n_i$ is a random sample from the examples.

\[
\mu_{\beta}^{M} = \text{Q}_3 + 1.5 \, \text{IQR}, \quad
\mu_{\beta}^{L} = \text{Q}_3 + 2.25 \, \text{IQR}, \quad
\text{and} \quad
\mu_{\beta}^{E} = \text{Q}_3 + 3.0 \, \text{IQR}.
\]

\newpage

## Bias locations for N=20


```{r}

Sigma = 4.95
mean.y = 1
var.y = Sigma^2/mean.n.20 + 0.5^2

sigma.y = sqrt(var.y)

Q3 = qnorm(0.75, mean = mean.y, sd = sigma.y)

IQR = 1.35*sigma.y

# Upper inner fence 
inner.fence = Q3 + 1.5*IQR

# Upper outer fence: 
outer.fence = Q3 + 3*IQR

# Between fences
between.fence = (inner.fence+outer.fence)/2

# Means contamination ...

mu.beta.mild.20  = (inner.fence)
mu.beta.extreme.20 = (outer.fence)
mu.beta.large.20 = (between.fence)

mu.beta.mild.20
mu.beta.large.20
mu.beta.extreme.20

```

The location of the three mean B $\mu_{\beta}^{M}$, $\mu_{\beta}^{L}$, and
$\mu_{\beta}^{E}$ are: `r  mu.beta.mild.20`, `r  mu.beta.large.20`, and `r  mu.beta.extreme.20`.


## Bias locations for N=30

```{r}

Sigma = 4.95
mean.y = 1
var.y = Sigma^2/mean.n.30 + 0.5^2

sigma.y = sqrt(var.y)

Q3 = qnorm(0.75, mean = mean.y, sd = sigma.y)

IQR = 1.35*sigma.y

# Upper inner fence 
inner.fence = Q3 + 1.5*IQR

# Upper outer fence: 
outer.fence = Q3 + 3*IQR

# Between fences
between.fence = (inner.fence+outer.fence)/2

# Means contamination ...

mu.beta.mild.30  = (inner.fence)
mu.beta.extreme.30 = (outer.fence)
mu.beta.large.30 = (between.fence)

mu.beta.mild.30
mu.beta.large.30
mu.beta.extreme.30

```

The location of the three mean B $\mu_{\beta}^{M}$, $\mu_{\beta}^{L}$, and
$\mu_{\beta}^{E}$ are: `r  mu.beta.mild.30`, `r  mu.beta.large.30`, and `r  mu.beta.extreme.30`.


\newpage


# Function to simulate a data for a meta-analysis


```{r}
# Function simData
#
# This function simulates aggregated data for a meta-analysis of N studies.
#
# The simulation model utilizes normal likelihoods and incorporates 
# normal random effects. After simulating the studies, a random sample is selected,
# and these studies are subjected to contamination at three bias levels: mild, large, and extreme.
#
# Arguments:
#
# mu:           scalar with the true pooled effect value. 
# sigma:        scalar with the true intra-study standard deviation
# n.total:      a vector with the sample sizes of the studies.
# tau:          scalar with the between studies standard deviation.
# N:            scalar wtih the total number of studies in the meta-analysis
# mu.beta.1:    scalar with the mean bias of studies in the mild bias class.
# mu.beta.2:    scalar with the mean bias of studies in the large bias class.
# mu.beta.3:    scalar with the mean bias of studies in the extreme bias class.
#
# n.B.1: scalar with the number of studies in the mild bias class.
# n.B.2: scalar with the number of studies in the large bias class.
# n.B.3: scalar with the number of studies in the extreme bias class.

# The function returns a dataframe with the following columns:
# 
# TE:      Observed study's effect.
# seTE:    Standard error of the study's effect.
# theta:   True study's effect.
# n.total: Sample size of the study.
# B.flag:  Indicates if a study is biased, with the following possible values:
#         "No B" = No biased study.
#         "Mild B" = Mild biased study.
#         "Large B" = Large biased study.
#         "Extreme B = Extreme biased study.
#
# 


simData = function(mu, 
                   sigma,
                   n.total,
                   tau, 
                   N, 
                   mu.beta.1, 
                   mu.beta.2, 
                   mu.beta.3, 
                   n.B.1,
                   n.B.2,
                   n.B.3)
{       
  
     theta = rnorm(N, mean = mu, sd = tau)
      SE.y = sigma*sqrt(1/n.total)
        TE = rnorm(N, mean = theta, sd = SE.y)
     Study.id = paste("Study", 1:N, sep = "-")
     
# Generate Bed studies at random ...
      B.flag = rep("No B", N)
      
# check for any class of B and which one
if(any(c(n.B.1, n.B.2, n.B.3)>0)){
  case.B = which(c(n.B.1, n.B.2, n.B.3)>0)
  case.B = paste0(case.B, collapse = "")

# search for each possible way of B and contaminate the studies  
switch(case.B,
 #........................................................................   
  "1" = {set.pick = 1:N
      pick.outlier.1 = sample(set.pick, n.B.1, replace = FALSE)
      TE[pick.outlier.1] = TE[pick.outlier.1] + mu.beta.1
  B.flag[pick.outlier.1] = "Mild B"
        }, 
 #........................................................................
  "2" = {set.pick = 1:N
    pick.outlier.2 = sample(set.pick, n.B.2, replace = FALSE)
    TE[pick.outlier.2] = TE[pick.outlier.2] + mu.beta.2
   B.flag[pick.outlier.2] = "Large B"
       }, 
 #........................................................................
  "3" = {set.pick = 1:N
   pick.outlier.3 = sample(set.pick, n.B.3, replace = FALSE)
   TE[pick.outlier.3] = TE[pick.outlier.3] + mu.beta.3
   B.flag[pick.outlier.3] = "Extreme B"   
      }, 
 #........................................................................
  "12" = {
   set.pick = 1:N
   pick.outlier.1 = sample(set.pick, n.B.1, replace = FALSE)
   set.pick = set.pick[-pick.outlier.1]
   pick.outlier.2 = sample(set.pick, n.B.2, replace = FALSE)
   TE[pick.outlier.1] = TE[pick.outlier.1] + mu.beta.1    
   B.flag[pick.outlier.1] = "Mild B"
   TE[pick.outlier.2] = TE[pick.outlier.2] + mu.beta.2
   
  B.flag[pick.outlier.2] = "Large B"
        },
   "23" = {
   set.pick = 1:N   
   pick.outlier.2 = sample(set.pick, n.B.2, replace = FALSE)
   set.pick = set.pick[-pick.outlier.2]
   pick.outlier.3 = sample(set.pick, n.B.3, replace = FALSE)
  TE[pick.outlier.2] = TE[pick.outlier.2] + mu.beta.2
   B.flag[pick.outlier.2] = "Large B"
   TE[pick.outlier.3] = TE[pick.outlier.3] + mu.beta.3
   B.flag[pick.outlier.3] = "Extreme B" 
       },
   "13" = {
   set.pick = 1:N 
   pick.outlier.1 = sample(set.pick, n.B.1, replace = FALSE)
   set.pick = set.pick[-pick.outlier.1]
   pick.outlier.3 = sample(set.pick, n.B.3, replace = FALSE)
   pick.outlier = c(pick.outlier.1, pick.outlier.3)

   TE[pick.outlier.1] = TE[pick.outlier.1] + mu.beta.1
   B.flag[pick.outlier.1] = "Mild B"

   TE[pick.outlier.3] = TE[pick.outlier.3] + mu.beta.3
   B.flag[pick.outlier.3] = "Extreme B" 
       },
   "123" = {
   set.pick = 1:N 
   
   pick.outlier.1 = sample(set.pick, n.B.1, replace = FALSE)
   pick.outlier.2 = sample(set.pick[-pick.outlier.1], n.B.2, replace = FALSE)
   pick.outlier.3 = sample(set.pick[-c(pick.outlier.1, pick.outlier.2)], 
                           n.B.3, replace = FALSE)

   TE[pick.outlier.1] = TE[pick.outlier.1] + mu.beta.1
   B.flag[pick.outlier.1] = "Mild B"
   
   TE[pick.outlier.2] = TE[pick.outlier.2] + mu.beta.2
   B.flag[pick.outlier.2] = "Large B"
   
   TE[pick.outlier.3] = TE[pick.outlier.3] + mu.beta.3
   B.flag[pick.outlier.3] = "Extreme B" 
      }
  )
} else cat("no biased studies in this simulations \n")

sims = data.frame(TE, seTE = SE.y, theta, n.total, B.flag)
rownames(sims)=Study.id
  return(sims)
}

```


# Different scenarios:

Note: We selected the maximum contamination to 50%.
In robust statistics this is the maximum break point
of an estimator (e.g. median).


**Number of studies N=20**

| % bias| Bias Studies |Mild |Large |Extreme|
|-------|:------------:|:---:|:----:|:-----:|
| 10%   | 2            |  0  |  1   |   1   |
| 30%   | 6            |  2  |  2   |   2   |
| 50%   | 10           |  3  |  3   |   4   |


**Number of studies N=30**

| % bias| Bias Studies |Mild |Large |Extreme|
|-------|:------------:|:---:|:----:|:-----:|
| 10%   | 3            |  1  |  1   |   1   |
| 30%   | 9            |  3  |  3   |   3   |
| 50%   | 15           |  5  |  5   |   5   |


We compare the following models:

+   Bayesian RE.
+   BC Parametric.
+   Oracle just omit biased studies.
+   BC nonparametric. 


# Generate data sets for meta-analysis

Naming convention: **sim**.**N**.**percentage biased studies**


### sim.20.0

```{r, echo=FALSE}
set.seed(1810)

sim.20.0 = simData(mu = 1, 
                sigma = 4.95,              
               n.total = n.i.20,
               N = 20,
               tau = 0.5,  
               mu.beta.1 = mu.beta.mild.20,     
               mu.beta.2 = mu.beta.large.20, 
               mu.beta.3 = mu.beta.extreme.20, 
               n.B.1 = 0,
               n.B.2 = 0,
               n.B.3 = 0)

table(sim.20.0$B.flag)

```


### sim.20.10


```{r, echo=FALSE}
set.seed(1810)

sim.20.10 = simData(mu = 1, 
               sigma = 4.95,               
               n.total = n.i.20,
               N = 20,
               tau = 0.5,           
               mu.beta.1 = mu.beta.mild.20,     
               mu.beta.2 = mu.beta.large.20, 
               mu.beta.3 = mu.beta.extreme.20, 
               n.B.1 = 0,
               n.B.2 = 1,
               n.B.3 = 1)

table(sim.20.10$B.flag)
```

### sim.20.30


```{r, echo=FALSE}
set.seed(1810)

sim.20.30 = simData(mu = 1, 
               sigma = 4.95,               
               n.total = n.i.20,
               N = 20,
               tau = 0.5,           
               mu.beta.1 = mu.beta.mild.20,     
               mu.beta.2 = mu.beta.large.20, 
               mu.beta.3 = mu.beta.extreme.20, 
               n.B.1 = 2,
               n.B.2 = 2,
               n.B.3 = 2)

table(sim.20.30$B.flag)


```

### sim.20.50


```{r, echo=FALSE}
set.seed(1810)

sim.20.50 = simData(mu = 1, 
               sigma = 4.95,               
               n.total = n.i.20,
               N = 20,
               tau = 0.5,           
               mu.beta.1 = mu.beta.mild.20,     
               mu.beta.2 = mu.beta.large.20,   
               mu.beta.3 = mu.beta.extreme.20, 
               n.B.1 = 3,
               n.B.2 = 3,
               n.B.3 = 4)

table(sim.20.50$B.flag)
```


### sim.30.0


```{r, echo=FALSE}
set.seed(1810)

sim.30.0 = simData(mu = 1, 
               sigma = 4.95,               
               n.total = n.i.30,
               N = 30,
               tau = 0.5,           
               mu.beta.1 = mu.beta.mild.30,     
               mu.beta.2 = mu.beta.large.30, 
               mu.beta.3 = mu.beta.extreme.30, 
               n.B.1 = 0,
               n.B.2 = 0,
               n.B.3 = 0)

table(sim.30.0$B.flag)
```

### sim.30.10


```{r, echo=FALSE}
set.seed(1810)

sim.30.10 = simData(mu = 1, 
               sigma = 4.95,               
               n.total = n.i.30,
               N = 30,
               tau = 0.5,           
               mu.beta.1 = mu.beta.mild.30,     
               mu.beta.2 = mu.beta.large.30, 
               mu.beta.3 = mu.beta.extreme.30, 
               n.B.1 = 1,
               n.B.2 = 1,
               n.B.3 = 1)

table(sim.30.10$B.flag)
```


### sim.30.30


```{r, echo=FALSE}
set.seed(1811)

sim.30.30 = simData(mu = 1, 
               sigma = 4.95,               
               n.total = n.i.30,
               N = 30,
               tau = 0.5,           
               mu.beta.1 = mu.beta.mild.30,     
               mu.beta.2 = mu.beta.large.30, 
               mu.beta.3 = mu.beta.extreme.30,               
               n.B.1 = 3,
               n.B.2 = 3,
               n.B.3 = 3)

table(sim.30.30$B.flag)

```


### sim.30.50


```{r, echo=FALSE}
set.seed(1904)

sim.30.50 = simData(mu = 1, 
               sigma = 4.95,               
               n.total = n.i.30,
               N = 30,
               tau = 0.5,           
               mu.beta.1 = mu.beta.mild.30,     
               mu.beta.2 = mu.beta.large.30,   
               mu.beta.3 = mu.beta.extreme.30, 
               n.B.1 = 5,
               n.B.2 = 5,
               n.B.3 = 5)

table(sim.30.50$B.flag)
```


# Bayesian RE meta-analysis

```{r, message=FALSE,warning=FALSE,results="hide", echo=FALSE}
b.20.0 = bmeta(sim.20.0, mean.mu = 0, sd.mu = 10^6, 
               scale.sigma.between = 0.5, df.scale.between = 1,
               nr.chains = 4,
              nr.iterations = 50000,
              nr.adapt = 1000,
              nr.burnin = 10000,
              nr.thin = 4)

b.20.10 = bmeta(sim.20.10, mean.mu = 0, sd.mu = 10^6, 
               scale.sigma.between = 0.5, df.scale.between = 1,
               nr.chains = 4,
              nr.iterations = 50000,
              nr.adapt = 1000,
              nr.burnin = 10000,
              nr.thin = 4)

b.20.30 = bmeta(sim.20.30, mean.mu = 0, sd.mu = 10^6, 
               scale.sigma.between = 0.5, df.scale.between = 1,
               nr.chains = 4,
              nr.iterations = 50000,
              nr.adapt = 1000,
              nr.burnin = 10000,
              nr.thin = 4)

b.20.50 = bmeta(sim.20.50, mean.mu = 0, sd.mu = 10^6, 
               scale.sigma.between = 0.5, df.scale.between = 1,
               nr.chains = 4,
              nr.iterations = 50000,
              nr.adapt = 1000,
              nr.burnin = 10000,
              nr.thin = 4)


```


```{r, message=FALSE,warning=FALSE,results="hide", echo=FALSE}
b.30.0 = bmeta(sim.30.0, mean.mu = 0, sd.mu = 10^6, scale.sigma.between = 0.5, df.scale.between = 1,
               nr.chains = 4,
              nr.iterations = 50000,
              nr.adapt = 1000,
              nr.burnin = 10000,
              nr.thin = 4)

b.30.10 = bmeta(sim.30.10, mean.mu = 0, sd.mu = 10^6, scale.sigma.between = 0.5, df.scale.between = 1,
               nr.chains = 4,
              nr.iterations = 50000,
              nr.adapt = 1000,
              nr.burnin = 10000,
              nr.thin = 4)

b.30.50 = bmeta(sim.30.50, mean.mu = 0, sd.mu = 10^6, scale.sigma.between = 0.5, df.scale.between = 1,
               nr.chains = 4,
              nr.iterations = 50000,
              nr.adapt = 1000,
              nr.burnin = 10000,
              nr.thin = 4)

b.30.30 = bmeta(sim.30.30, mean.mu = 0, sd.mu = 10^6, scale.sigma.between = 0.5, df.scale.between = 1,
               nr.chains = 4,
              nr.iterations = 50000,
              nr.adapt = 1000,
              nr.burnin = 10000,
              nr.thin = 4)
```


# Oracle Bayesian RE meta-analysis

```{r, message=FALSE,warning=FALSE,results="hide", echo=FALSE}
o.b.20.0 = bmeta(sim.20.0[sim.20.0$B.flag=="No B",],
               mean.mu = 0, sd.mu = 10^6, scale.sigma.between = 0.5, df.scale.between = 1,
               nr.chains = 4,
              nr.iterations = 50000,
              nr.adapt = 1000,
              nr.burnin = 10000,
              nr.thin = 4)

o.b.20.10 = bmeta(sim.20.10[sim.20.10$B.flag=="No B",], 
               mean.mu = 0, sd.mu = 10^6, scale.sigma.between = 0.5, df.scale.between = 1,
               nr.chains = 4,
              nr.iterations = 50000,
              nr.adapt = 1000,
              nr.burnin = 10000,
              nr.thin = 4)

o.b.20.50 = bmeta(sim.20.50[sim.20.50$B.flag=="No B",], 
               mean.mu = 0, sd.mu = 10^6, scale.sigma.between = 0.5, df.scale.between = 1,
               nr.chains = 4,
              nr.iterations = 50000,
              nr.adapt = 1000,
              nr.burnin = 10000,
              nr.thin = 4)

o.b.20.30 = bmeta(sim.20.30[sim.20.30$B.flag=="No B",], 
               mean.mu = 0, sd.mu = 10^6, scale.sigma.between = 0.5, df.scale.between = 1,
               nr.chains = 4,
              nr.iterations = 50000,
              nr.adapt = 1000,
              nr.burnin = 10000,
              nr.thin = 4)
```


\newpage

```{r, message=FALSE,warning=FALSE,results="hide", echo=FALSE}
o.b.30.0 = bmeta(sim.30.0[sim.30.0$B.flag=="No B",],
               mean.mu = 0, sd.mu = 10^6, scale.sigma.between = 0.5, df.scale.between = 1,
               nr.chains = 4,
              nr.iterations = 50000,
              nr.adapt = 1000,
              nr.burnin = 10000,
              nr.thin = 4)

o.b.30.10 = bmeta(sim.30.10[sim.30.10$B.flag=="No B",], 
               mean.mu = 0, sd.mu = 10^6, scale.sigma.between = 0.5, df.scale.between = 1,
               nr.chains = 4,
              nr.iterations = 50000,
              nr.adapt = 1000,
              nr.burnin = 10000,
              nr.thin = 4)

o.b.30.50 = bmeta(sim.30.50[sim.30.50$B.flag=="No B",], 
               mean.mu = 0, sd.mu = 10^6, scale.sigma.between = 0.5, df.scale.between = 1,
               nr.chains = 4,
              nr.iterations = 50000,
              nr.adapt = 1000,
              nr.burnin = 10000,
              nr.thin = 4)

o.b.30.30 = bmeta(sim.30.30[sim.30.30$B.flag=="No B",], 
               mean.mu = 0, sd.mu = 10^6, scale.sigma.between = 0.5, df.scale.between = 1,
               nr.chains = 4,
              nr.iterations = 50000,
              nr.adapt = 1000,
              nr.burnin = 10000,
              nr.thin = 4)
```


\newpage

# BC Parametric

## Prior for the probability of B

*   We expect a-priori a small number of biased studies in
    the meta-analysis. We use a Beta(0.5, 1), which has:
    
    1) A spike close to 0
    2) A prior mean of $\approx 0.33$ and the 
    3) A prior probability $P(\pi_{B}<0.2)$=`r pbeta(0.2, 1, 0.5)`. 
    
    
*   We ignore the direction of bias: The prior for the mean bias is Uniform(-15, 15)    


```{r , echo=FALSE , warning = FALSE, results='hide', message = FALSE}
# Run the models ...

bcmeta.20.0 = bcmeta(sim.20.0, mean.mu = 0,sd.mu = 10^6, a.0 = 0.5, a.1 = 1,
                     B.lower = -15,  B.upper = 15,
                     nr.chains = 4,
              nr.iterations = 50000,
              nr.adapt = 1000,
              nr.burnin = 10000,
              nr.thin = 4)
bcmeta.20.10 = bcmeta(sim.20.10, mean.mu = 0,sd.mu = 10^6, a.0 = 0.5, a.1 = 1, 
                     B.lower = -15,  B.upper = 15,
                     nr.chains = 4,
              nr.iterations = 50000,
              nr.adapt = 1000,
              nr.burnin = 10000,
              nr.thin = 4)
bcmeta.20.50 = bcmeta(sim.20.50, mean.mu = 0,sd.mu = 10^6, a.0 = 0.5, a.1 = 1, 
                     B.lower = -15,  B.upper = 15,
                     nr.chains = 4,
              nr.iterations = 50000,
              nr.adapt = 1000,
              nr.burnin = 10000,
              nr.thin = 4)

bcmeta.20.30 = bcmeta(sim.20.30, mean.mu = 0,sd.mu = 10^6, a.0 = 0.5, a.1 = 1,
                     B.lower = -15,  B.upper = 15,
                     nr.chains = 4,
              nr.iterations = 50000,
              nr.adapt = 1000,
              nr.burnin = 10000,
              nr.thin = 4)

bcmeta.30.0 = bcmeta(sim.30.0, mean.mu = 0,sd.mu = 10^6, a.0 = 0.5, a.1 = 1, 
                     B.lower = -15,  B.upper = 15,
                     nr.chains = 4,
              nr.iterations = 50000,
              nr.adapt = 1000,
              nr.burnin = 10000,
              nr.thin = 4)
bcmeta.30.10 = bcmeta(sim.30.10, mean.mu = 0,sd.mu = 10^6, a.0 = 0.5, a.1 = 1,
                     B.lower = -15,  B.upper = 15,
                     nr.chains = 4,
              nr.iterations = 50000,
              nr.adapt = 1000,
              nr.burnin = 10000,
              nr.thin = 4)
bcmeta.30.50 = bcmeta(sim.30.50, mean.mu = 0,sd.mu = 10^6, a.0 = 0.5, a.1 = 1,
                     B.lower = -15,  B.upper = 15,
                     nr.chains = 4,
              nr.iterations = 50000,
              nr.adapt = 1000,
              nr.burnin = 10000,
              nr.thin = 4)
bcmeta.30.30 = bcmeta(sim.30.30, mean.mu = 0,sd.mu = 10^6, a.0 = 0.5, a.1 = 1,
                     B.lower = -15,  B.upper = 15,
                     nr.chains = 4,
              nr.iterations = 50000,
              nr.adapt = 1000,
              nr.burnin = 10000,
              nr.thin = 4)
```


# BC-BNP

## Prior for the probability of bias

Same approach as the BC parametric:

*   We use a Beta(0.5, 1).
    
*   We ignore the direction of bias and we use Uniform(-15, 15) prior. 

## Determination of maximum number of clusters and prior for $\alpha$

Prior for $\alpha \sim \text{Uniform}(0.5, \alpha^{Max})$

\[
\alpha^{Max} < \frac{1}{5} \left( \frac{(n-1)\,a_0 - a_1}{a_0 + a_1} \right)
\]

The maximum number of clusters in the bias component is:

\[
K^{Max} = 1 + 5\,\alpha^{Max}
\]


```{r}
# For N=20 studies and the Beta(0.5, 5) we have

a.0.20 = 0.5
a.1.20 = 1 

N = 20 

alpha.max.20 = 1/5 * ( (N-1)*a.0.20 - a.1.20)/(a.0.20 + a.1.20)
alpha.max.20

# K.max

K.max.20 = 1 + 5*alpha.max.20
K.max.20 = round(K.max.20)
K.max.20

```


```{r}
# For N=30 studies and the Beta(0.5, 5) we have

a.0.30 = 0.5
a.1.30 = 1 

N = 30 

alpha.max.30 = 1/5 * ( (N-1)*a.0.30 - a.1.30)/(a.0.30 + a.1.30)
alpha.max.30

# K.max

K.max.30 = 1 + 5*alpha.max.30
K.max.30 = round(K.max.30)
K.max.30

```


```{r , echo=FALSE , warning = FALSE, results='hide', message = FALSE}

set.seed(2024)

bcmix.20.0 = bcmixmeta(sim.20.0, mean.mu.0=0, sd.mu.0=10^6, 
              B.lower = -15,  B.upper = 15,         
              a.0 = a.0.20,  
              a.1 = a.1.20, 
              alpha.0 = 0.5, 
              alpha.1 = alpha.max.20,         
              K = K.max.20,
             nr.chains = 4,
              nr.iterations = 50000,
              nr.adapt = 1000,
              nr.burnin = 10000,
              nr.thin = 4)

bcmix.20.10 = bcmixmeta(sim.20.10, mean.mu.0=0, sd.mu.0=10^6, 
                 B.lower = -15,  B.upper = 15,         
              a.0 = a.0.20,  
              a.1 = a.1.20, 
              alpha.0 = 0.5, 
              alpha.1 = alpha.max.20,         
              K = K.max.20,                     
              nr.chains = 4,
              nr.iterations = 50000,
              nr.adapt = 1000,
              nr.burnin = 10000,
              nr.thin = 4)


bcmix.20.30 = bcmixmeta(sim.20.30, mean.mu.0=0, sd.mu.0=10^6, 
                 B.lower = -15,  B.upper = 15,         
              a.0 = a.0.20,  
              a.1 = a.1.20, 
              alpha.0 = 0.5, 
              alpha.1 = alpha.max.20,         
              K = K.max.20,                     
              nr.chains = 4,
              nr.iterations = 50000,
              nr.adapt = 1000,
              nr.burnin = 10000,
              nr.thin = 4)

bcmix.20.50 = bcmixmeta(sim.20.50, mean.mu.0=0, sd.mu.0=10^6, 
                 B.lower = -15,  B.upper = 15,         
              a.0 = a.0.20,  
              a.1 = a.1.20, 
              alpha.0 = 0.5, 
              alpha.1 = alpha.max.20,         
              K = K.max.20,                     
             nr.chains = 4,
              nr.iterations = 50000,
              nr.adapt = 1000,
              nr.burnin = 10000,
              nr.thin = 4)


bcmix.30.0 = bcmixmeta(sim.30.0, mean.mu.0=0, sd.mu.0=10^6, 
                 B.lower = -15,  B.upper = 15,         
              a.0 = a.0.30,  
              a.1 = a.1.30, 
              alpha.0 = 0.5, 
              alpha.1 = alpha.max.30,         
              K = K.max.30,                     
              nr.chains = 4,
              nr.iterations = 50000,
              nr.adapt = 1000,
              nr.burnin = 10000,
              nr.thin = 4)


bcmix.30.10 = bcmixmeta(sim.30.10, mean.mu.0=0, sd.mu.0=10^6, 
                 B.lower = -15,  B.upper = 15,         
              a.0 = a.0.30,  
              a.1 = a.1.30, 
              alpha.0 = 0.5, 
              alpha.1 = alpha.max.30,         
              K = K.max.30,                     
              nr.chains = 4,
              nr.iterations = 50000,
              nr.adapt = 1000,
              nr.burnin = 10000,
              nr.thin = 4)

bcmix.30.50 = bcmixmeta(sim.30.50, mean.mu.0=0, sd.mu.0=10^6, 
                 B.lower = -15,  B.upper = 15,         
              a.0 = a.0.30,  
              a.1 = a.1.30, 
              alpha.0 = 0.5, 
              alpha.1 = alpha.max.30,         
              K = K.max.30,                     
              nr.chains = 4,
              nr.iterations = 50000,
              nr.adapt = 1000,
              nr.burnin = 10000,
              nr.thin = 4)

bcmix.30.30 = bcmixmeta(sim.30.30, mean.mu.0=0, sd.mu.0=10^6, 
                 B.lower = -15,  B.upper = 15,
              a.0 = a.0.30,  
              a.1 = a.1.30, 
              alpha.0 = 0.5, 
              alpha.1 = alpha.max.30,         
              K = K.max.30,                     
              nr.chains = 4,
              nr.iterations = 50000,
              nr.adapt = 1000,
              nr.burnin = 10000,
              nr.thin = 4)

```

\newpage

# Figures for Section 3


## Comparision of different models N = 20

### Bayesian RE

```{r , echo=FALSE , warning = FALSE, message = FALSE, fig.width=8, fig.height=6, fig.cap = paste("Comparison of the posterior distributions of  $\\mu$ and $\\tau$ for different number of biased studies."),fig.width=10, fig.height=10}

attach.jags(b.20.0, overwrite = TRUE)
mu.b.20.0 = mu[1:15000]
tau.b.20.0 = tau[1:15000]

attach.jags(b.20.10, overwrite = TRUE)
mu.b.20.10 = mu[1:15000]
tau.b.20.10 = tau[1:15000]

attach.jags(b.20.50, overwrite = TRUE)
mu.b.20.50 = mu[1:15000]
tau.b.20.50 = tau[1:15000]

attach.jags(b.20.30, overwrite = TRUE)
mu.b.20.30 = mu[1:15000]
tau.b.20.30 = tau[1:15000]

dat.mu = data.frame(mu.b.20.0,
                       mu.b.20.10,
                       mu.b.20.50,
                       mu.b.20.30)

dat.tau = data.frame(tau.b.20.0,
                       tau.b.20.10,
                       tau.b.20.50,
                       tau.b.20.30)

pr.B = rep(c(0, 2, 6, 10), 15000)
pr.B = sort(pr.B)


dat.mu.re.20 = data.frame( mu = 
                       c(mu.b.20.0,
                       mu.b.20.10,
                       mu.b.20.50,
                       mu.b.20.30),
                     B = factor(pr.B))

dat.tau.re.20 = data.frame( tau = c(tau.b.20.0,
                       tau.b.20.10,
                       tau.b.20.50,
                       tau.b.20.30),
                       B = factor(pr.B)
                        )

cols <- c("black", "blue", "darkgreen", "magenta")


# Effect on the posterior of mu
g.mu.re.20 = ggplot(dat.mu.re.20, aes(x = mu, color = B, linetype=B))+
  geom_density(aes(x = mu), alpha=.2, lwd = 1) +
  scale_color_manual(values = cols) +
        scale_x_continuous(limits = c(0, 3)) + 
  scale_y_continuous(limits = c(0, 2.5)) + 
  xlab(expression(mu[theta])) +
        ylab("Posterior Distribution") +
    geom_vline(aes(xintercept=1), lty = 2, lwd = 1, color = "black")+
      theme_bw()+ ggtitle("Bayesian RE model")

# Effect on the posterior of tau
g.tau.re.20 = ggplot(dat.tau.re.20, aes(x = tau, color = B, linetype=B))+
  geom_density(aes(x = tau), alpha=.2, lwd = 1) +
  scale_color_manual(values = cols) +
        scale_x_continuous(limits = c(0, 3)) + 
  scale_y_continuous(limits = c(0, 3)) + 
        xlab(expression(tau[theta])) +
        ylab("Posterior Distribution") +
    geom_vline(aes(xintercept = 0.5), lty = 2, lwd = 1, color = "black")+
      theme_bw()+ ggtitle("Bayesian RE model")

grid.arrange(g.mu.re.20, g.tau.re.20, 
             ncol = 1, 
             nrow = 2, top = "N = 20: Effect of B biased studies (B = 0, 2, 6, 10)")


 
```

\newpage

### Oracle Bayesian RE


```{r , echo=FALSE , warning = FALSE, message = FALSE, fig.width=8, fig.height=6, fig.cap = paste("Comparison of the posterior distributions of  $\\mu$ and $\\tau$ for different number of Bed studies."),fig.width=10, fig.height=10}

attach.jags(o.b.20.0, overwrite = TRUE)
mu.b.20.0 = mu[1:15000]
tau.b.20.0 = tau[1:15000]

attach.jags(o.b.20.10, overwrite = TRUE)
mu.b.20.10 = mu[1:15000]
tau.b.20.10 = tau[1:15000]

attach.jags(o.b.20.50, overwrite = TRUE)
mu.b.20.50 = mu[1:15000]
tau.b.20.50 = tau[1:15000]

attach.jags(o.b.20.30, overwrite = TRUE)
mu.b.20.30 = mu[1:15000]
tau.b.20.30 = tau[1:15000]


pr.B = rep(c(0, 2, 6, 10), 15000)
pr.B = sort(pr.B)


dat.mu.o.re = data.frame( mu = 
                       c(mu.b.20.0,
                       mu.b.20.10,
                       mu.b.20.50,
                       mu.b.20.30),
                     B = factor(pr.B))

dat.tau.o.re = data.frame( tau = c(tau.b.20.0,
                       tau.b.20.10,
                       tau.b.20.50,
                       tau.b.20.30),
                       B = factor(pr.B)
                        )

cols <- c("black", "blue", "darkgreen", "magenta")


# Effect on the posterior of mu
g.mu.o.20 = ggplot(dat.mu.o.re, aes(x = mu, color = B, linetype=B))+
  geom_density(aes(x = mu), alpha=.2, lwd = 1) +
  scale_color_manual(values = cols) +
        scale_x_continuous(limits = c(0, 3)) + 
  scale_y_continuous(limits = c(0, 2.5)) + 
        xlab(expression(mu[theta])) +
        ylab("Posterior Distribution") +
    geom_vline(aes(xintercept=1), lty = 2, lwd = 1, color = "black")+
      theme_bw() + ggtitle("Oracle Bayesian RE model")

# Effect on the posterior of tau
g.tau.o.20 = ggplot(dat.tau.o.re, aes(x = tau, color = B, linetype=B))+
  geom_density(aes(x = tau), alpha=.2, lwd = 1) +
  scale_color_manual(values = cols) +
        scale_x_continuous(limits = c(0, 3)) + 
  scale_y_continuous(limits = c(0, 3)) + 
        xlab(expression(tau[theta])) +
        ylab("Posterior Distribution") +
    geom_vline(aes(xintercept = 0.5), lty = 2, lwd = 1, color = "black")+
      theme_bw() + ggtitle("Oracle Bayesian RE model")

grid.arrange(g.mu.o.20, g.tau.o.20, 
             ncol = 1, 
             nrow = 2, top = "N = 20: Effect of B biased studies (B = 0, 2, 6, 10)")


```

\newpage


### BC parametric


```{r , echo=FALSE , warning = FALSE, message = FALSE, fig.width=8, fig.height=6, fig.cap = paste("Comparison of the posterior distributions of  $\\mu$ and $\\tau$ for different number of Bed studies."),fig.width=10, fig.height=10}

attach.jags(bcmeta.20.0, overwrite = TRUE)
mu.bcmeta.20.0 = mu[1:15000]
tau.bcmeta.20.0 = tau[1:15000]

attach.jags(bcmeta.20.10, overwrite = TRUE)
mu.bcmeta.20.10 = mu[1:15000]
tau.bcmeta.20.10 = tau[1:15000]

attach.jags(bcmeta.20.50, overwrite = TRUE)
mu.bcmeta.20.50 = mu[1:15000]
tau.bcmeta.20.50 = tau[1:15000]

attach.jags(bcmeta.20.30, overwrite = TRUE)
mu.bcmeta.20.30 = mu[1:15000]
tau.bcmeta.20.30 = tau[1:15000]

pr.B = rep(c(0, 2, 6, 10), 15000)
pr.B = sort(pr.B)

cols <- c("black", "blue", "darkgreen", "magenta")

dat.mu.bc.20 = data.frame(mu = c(mu.bcmeta.20.0,
                       mu.bcmeta.20.10,
                       mu.bcmeta.20.50,
                       mu.bcmeta.20.30),
                       B = factor(pr.B))

dat.tau.bc.20 = data.frame(tau = c(tau.bcmeta.20.0,
                       tau.bcmeta.20.10,
                       tau.bcmeta.20.50,
                       tau.bcmeta.20.30),
                       B = factor(pr.B))

# Effect on the posterior of mu
g.mu.bc.20 = ggplot(dat.mu.bc.20, aes(x = mu, color = B, linetype=B))+
  geom_density(aes(x = mu), alpha=.2, lwd = 1) +
  scale_color_manual(values = cols) +
        scale_x_continuous(limits = c(0, 3)) + 
  scale_y_continuous(limits = c(0, 2.5)) + 
        xlab(expression(mu[theta])) +
        ylab("Posterior Distribution") +
    geom_vline(aes(xintercept=1), lty = 2, lwd = 1, color = "black")+
      theme_bw() + ggtitle("BC parametric model")

# Effect on the posterior of tau
g.tau.bc.20 = ggplot(dat.tau.bc.20, aes(x = tau, color = B, linetype=B))+
  geom_density(aes(x = tau), alpha=.2, lwd = 1) +
  scale_color_manual(values = cols) +
        scale_x_continuous(limits = c(0, 3)) + 
  scale_y_continuous(limits = c(0, 3)) + 
        xlab(expression(tau[theta])) +
        ylab("Posterior Distribution") +
    geom_vline(aes(xintercept = 0.5), lty = 2, lwd = 1, color = "black")+
      theme_bw()+ ggtitle("BC parametric model")

grid.arrange(g.mu.bc.20, g.tau.bc.20, 
             ncol = 1, 
             nrow = 2, top = "N = 20: Effect of B biased studies (B = 0, 2, 6, 10)")

```

\newpage

### BC-BNP


```{r fig.cap=paste("Comparison of the posterior distributions of  $\\mu$ and $\\tau$ for different number of Bed studies."), fig.height=10, fig.width=10, message=FALSE, warning=FALSE, , echo=FALSE}

attach.jags(bcmix.20.0, overwrite = TRUE)
mu.bcmix.20.0 = mu.0[1:15000]
tau.bcmix.20.0 = sd.0[1:15000]

attach.jags(bcmix.20.10, overwrite = TRUE)
mu.bcmix.20.10 = mu.0[1:15000]
tau.bcmix.20.10 = sd.0[1:15000]

attach.jags(bcmix.20.50, overwrite = TRUE)
mu.bcmix.20.50 = mu.0[1:15000]
tau.bcmix.20.50 = sd.0[1:15000]

attach.jags(bcmix.20.30, overwrite = TRUE)
mu.bcmix.20.30 = mu.0[1:15000]
tau.bcmix.20.30 = sd.0[1:15000]


pr.B = rep(c(0, 2, 6, 10), 15000)
pr.B = sort(pr.B)


dat.mu.bcnp.20 = data.frame(mu = c(mu.bcmix.20.0,
                       mu.bcmix.20.10,
                       mu.bcmix.20.50,
                       mu.bcmix.20.30),
                       B = factor(pr.B)
                                     )

dat.tau.bcnp.20 = data.frame(tau = c(tau.bcmix.20.0,
                       tau.bcmix.20.10,
                       tau.bcmix.20.50,
                       tau.bcmix.20.30),
                       B = factor(pr.B)
                                     )

cols <- c("black", "blue", "darkgreen", "magenta")

# Effect on the posterior of mu

g.mu.bcnp.20 = ggplot(dat.mu.bcnp.20, aes(x = mu, color = B, linetype=B))+
  geom_density(aes(x = mu), alpha=.2, lwd = 1) +
  scale_color_manual(values = cols) +
        scale_x_continuous(limits = c(0, 3)) + 
  scale_y_continuous(limits = c(0, 2.5)) + 
        xlab(expression(mu[theta])) +
        ylab("Posterior Distribution") +
    geom_vline(aes(xintercept=1), lty = 2, lwd = 1, color = "black")+
      theme_bw() + ggtitle("BC-BNP model")

# Effect on the posterior of tau

g.tau.bcnp.20 = ggplot(dat.tau.bcnp.20, aes(x = tau, color = B, linetype=B))+
  geom_density(aes(x = tau), alpha=.2, lwd = 1) +
  scale_color_manual(values = cols) +
        scale_x_continuous(limits = c(0, 3)) + 
  scale_y_continuous(limits = c(0, 3)) + 
        xlab(expression(tau[theta])) +
        ylab("Posterior Distribution") +
    geom_vline(aes(xintercept = 0.5), lty = 2, lwd = 1, color = "black")+
      theme_bw()+ ggtitle("BC-BNP model")


grid.arrange(g.mu.bcnp.20, g.tau.bcnp.20, 
             ncol = 1, 
             nrow = 2, top = "N = 20: Effect of B biased studies (B = 0, 2, 6, 10)")

```

\newpage

### All models together 


```{r all.models.mu.20, echo=FALSE , warning = FALSE, message = FALSE, fig.cap = paste("Comparison of the posterior distributions of  $\\mu$  for different number of bias studies."),fig.width=10, fig.height=10}


grid.arrange( g.mu.re.20,
              g.mu.o.20,
              g.mu.bc.20,
              g.mu.bcnp.20,
             ncol = 2, 
             nrow = 2, top = "N = 20: Effect of B biased studies (B = 0, 2, 6, 10)")

```


\newpage


```{r all.models.tau.20, echo=FALSE , warning = FALSE, message = FALSE, fig.cap = paste("Comparison of the posterior distributions of  $\\tau$  for different number of bias studies."),fig.width=10, fig.height=10}


grid.arrange( g.tau.re.20,
              g.tau.o.20,
              g.tau.bc.20,
              g.tau.bcnp.20,
             ncol = 2, 
             nrow = 2, top = "N = 20: Effect of B biased studies (B = 0, 2, 6, 10)")

```

\newpage

### Forest plot: comparing $\theta^B$ and $\theta$


```{r forest.plot.20, message=FALSE, warning=FALSE, , echo=FALSE, results='hide', fig.width=10, fig.height=10}
bcmix.20.50.mcmc <- as.mcmc(bcmix.20.50$BUGSoutput$sims.matrix)

theta.names <- paste(paste("theta[",1:20, sep=""),"]", sep="")
theta.b.names <- paste(paste("theta.bias[",1:20, sep=""),"]", sep="")

# Greeks ...
theta.b.greek.names <- paste(paste("theta[",1:20, sep=""),"]^B", sep="")
theta.greek.names <- paste(paste("theta[",1:20, sep=""),"]", sep="")


caterplot(bcmix.20.50.mcmc, 
            parms = theta.names,               # theta
            labels = theta.greek.names, 
            greek = T,
            labels.loc="axis", cex =0.7,
            col = "blue",
             style = "plain",
             reorder = F,
             val.lim =c(-1, 7),
          quantiles = list(outer=c(0.025,0.975),inner=c(0.5,0.5)),
          x.lab = "log(OR)"
            )
 title( "N = 20: 95% posterior intervals of studies' effects")
   caterplot(bcmix.20.50.mcmc,  
             parms = theta.b.names,             # theta.bias
            labels = theta.greek.names,
            greek = T,
            labels.loc="no", 
            cex = 0.7,
            col = "red",
            style = "plain", reorder = F,
            val.lim =c(-1, 7),
            quantiles = list(outer=c(0.025,0.975),inner=c(0.5,0.5)),
            add = TRUE,
            collapse=TRUE, cat.shift= -0.5,
            )

abline(v=1, lwd =2, lty =2)

legend(4.5, 20, legend = c("Bias-Corrected", "Biased"),
  lty = c(1,1), lwd = c(2,2), col = c("blue", "red"))

```

\newpage


### Example of 4 studies: without bias and with bias


```{r four.cases.20, fig.width=10, fig.height=9, message=FALSE, warning=FALSE}
attach.jags(bcmix.20.30, overwrite = TRUE)

# No bias
dat.theta.1 = data.frame(theta = c(theta.bias[1:1500,1], theta[1:1500,1]), 
                         bias = factor(c(rep("biased",1500), 
                                         rep("bias corrected", 1500))))

# Large bias
dat.theta.16 = data.frame(theta = c(theta.bias[1:1500,16], theta[1:1500,16]), 
                          bias = factor(c(rep("biased",1500), 
                                          rep("bias corrected", 1500))))

# Mild bias
dat.theta.19 = data.frame(theta = c(theta.bias[1:1500,19], theta[1:1500,19]), 
                          bias = factor(c(rep("biased",1500),
                                          rep("bias corrected", 1500))))

# Extreme bias
dat.theta.20 = data.frame(theta = c(theta.bias[1:1500,20], theta[1:1500,20]), 
                          bias = factor(c(rep("biased",1500), 
                                          rep("bias corrected", 1500))))

cols <- c("red", "blue")


# Effect on the posterior of theta
theta_1 = ggplot(dat.theta.1, aes(x = theta, color = bias, linetype=bias))+
  geom_density(aes(x = theta), alpha=.2, lwd = 1) + 
  scale_color_manual(values = cols) +
        scale_x_continuous(limits = c(-2.1, 8)) + 
  scale_y_continuous(limits = c(0, 1.2)) + 
        xlab(expression(theta[1])) +
        ylab("Posterior Distribution") +
    geom_vline(aes(xintercept=1), lty = 2, lwd = 1, color = "black")+
     ggtitle("No bias") +
      theme_bw()
 
theta_16 = ggplot(dat.theta.16, aes(x = theta, color = bias, linetype=bias))+
  geom_density(aes(x = theta), alpha=.2, lwd = 1) +
  scale_color_manual(values = cols) +
        scale_x_continuous(limits = c(-2.1, 8)) + 
  scale_y_continuous(limits = c(0, 1.2)) + 
        xlab(expression(theta[16])) +
        ylab("Posterior Distribution") +
    geom_vline(aes(xintercept=1), lty = 2, lwd = 1, color = "black")+
        theme_bw() + ggtitle("Large bias")  
 

theta_19 = ggplot(dat.theta.19, aes(x = theta, color = bias, linetype=bias))+
  geom_density(aes(x = theta), alpha=.2, lwd = 1) +
  scale_color_manual(values = cols) +
        scale_x_continuous(limits = c(-2.1, 8)) + 
  scale_y_continuous(limits = c(0, 1.2)) + 
        xlab(expression(theta[19])) +
        ylab("Posterior Distribution") +
    geom_vline(aes(xintercept=1), lty = 2, lwd = 1, color = "black")+
      theme_bw() + ggtitle("Mild bias")  
 

theta_20 = ggplot(dat.theta.20, aes(x = theta, color = bias, linetype=bias))+
  geom_density(aes(x = theta), alpha=.2, lwd = 1) +
  scale_color_manual(values = cols) +
        scale_x_continuous(limits = c(-2.1, 8)) + 
  scale_y_continuous(limits = c(0, 1.2)) + 
        xlab(expression(theta[20])) +
        ylab("Posterior Distribution") +
    geom_vline(aes(xintercept=1), lty = 2, lwd = 1, color = "black")+
      theme_bw() + ggtitle("Extreme bias") 

grid.arrange(theta_1, theta_16, theta_19, theta_20,
             ncol = 2,  nrow = 2, top = "N = 20: Effect of bias correction")

```


\newpage

## Summary of BC-BNP for N=20 and B=6

These are the posteriors of $I_i$ for studies number 1, 19, 16, and 20.

```{r}
attach.jags(bcmix.20.50, overwrite = TRUE)
round(apply(I[,c(1, 16, 19, 20)], 2, mean), 2)


```

\newpage

## Comparison of different models N = 30


### Bayesian RE

```{r , echo=FALSE , warning = FALSE, message = FALSE, fig.width=8, fig.height=6, fig.cap = paste("Comparison of the posterior distributions of  $\\mu$ and $\\tau$ for different number of Bed studies."),fig.width=10, fig.height=10}

attach.jags(b.30.0, overwrite = TRUE)
mu.b.30.0 = mu[1:15000]
tau.b.30.0 = tau[1:15000]

attach.jags(b.30.10, overwrite = TRUE)
mu.b.30.10 = mu[1:15000]
tau.b.30.10 = tau[1:15000]

attach.jags(b.30.50, overwrite = TRUE)
mu.b.30.50 = mu[1:15000]
tau.b.30.50 = tau[1:15000]

attach.jags(b.30.30, overwrite = TRUE)
mu.b.30.30 = mu[1:15000]
tau.b.30.30 = tau[1:15000]


pr.B = rep(c(0, 3, 15, 24), 15000)
pr.B = sort(pr.B)


dat.mu.re.30 = data.frame( mu = 
                       c(mu.b.30.0,
                       mu.b.30.10,
                       mu.b.30.50,
                       mu.b.30.30),
                     B = factor(pr.B))

dat.tau.re.30 = data.frame( tau = c(tau.b.30.0,
                       tau.b.30.10,
                       tau.b.30.50,
                       tau.b.30.30),
                       B = factor(pr.B)
                        )

cols <- c("black", "blue", "darkgreen", "magenta")


# Effect on the posterior of mu
g.mu.re.30 = ggplot(dat.mu.re.30, aes(x = mu, color = B, linetype=B))+
  geom_density(aes(x = mu), alpha=.2, lwd = 1) +
  scale_color_manual(values = cols) +
        scale_x_continuous(limits = c(0, 3)) + 
        xlab(expression(mu[theta])) +
        ylab("Posterior Distribution") +
    geom_vline(aes(xintercept=1), lty = 2, lwd = 1, color = "black")+
      theme_bw()+ ggtitle("Bayesian RE model")

# Effect on the posterior of tau
g.tau.re.30 = ggplot(dat.tau.re.30, aes(x = tau, color = B, linetype=B))+
  geom_density(aes(x = tau), alpha=.2, lwd = 1) +
  scale_color_manual(values = cols) +
        scale_x_continuous(limits = c(0, 3)) + 
        xlab(expression(tau[theta])) +
        ylab("Posterior Distribution") +
    geom_vline(aes(xintercept = 0.5), lty = 2, lwd = 1, color = "black")+
      theme_bw()+ ggtitle("Bayesian RE model")

grid.arrange(g.mu.re.30, g.tau.re.30, 
             ncol = 1, 
             nrow = 2, top = "N = 30: Effect of B biased studies (B = 0, 3, 15, 24)")


 
```

\newpage

### Oracle Bayesian RE


```{r , echo=FALSE , warning = FALSE, message = FALSE, fig.width=8, fig.height=6, fig.cap = paste("Comparison of the posterior distributions of  $\\mu$ and $\\tau$ for different number of Bed studies."),fig.width=10, fig.height=10}

attach.jags(o.b.30.0, overwrite = TRUE)
mu.b.30.0 = mu[1:15000]
tau.b.30.0 = tau[1:15000]

attach.jags(o.b.30.10, overwrite = TRUE)
mu.b.30.10 = mu[1:15000]
tau.b.30.10 = tau[1:15000]

attach.jags(o.b.30.50, overwrite = TRUE)
mu.b.30.50 = mu[1:15000]
tau.b.30.50 = tau[1:15000]

attach.jags(o.b.30.30, overwrite = TRUE)
mu.b.30.30 = mu[1:15000]
tau.b.30.30 = tau[1:15000]


pr.B = rep(c(0, 3, 15, 24), 15000)
pr.B = sort(pr.B)


dat.mu.o.re = data.frame( mu = 
                       c(mu.b.30.0,
                       mu.b.30.10,
                       mu.b.30.50,
                       mu.b.30.30),
                     B = factor(pr.B))

dat.tau.o.re = data.frame( tau = c(tau.b.30.0,
                       tau.b.30.10,
                       tau.b.30.50,
                       tau.b.30.30),
                       B = factor(pr.B)
                        )

cols <- c("black", "blue", "darkgreen", "magenta")


# Effect on the posterior of mu
g.mu.o.30 = ggplot(dat.mu.o.re, aes(x = mu, color = B, linetype=B))+
  geom_density(aes(x = mu), alpha=.2, lwd = 1) +
  scale_color_manual(values = cols) +
        scale_x_continuous(limits = c(0, 3)) + 
        xlab(expression(mu[theta])) +
        ylab("Posterior Distribution") +
    geom_vline(aes(xintercept=1), lty = 2, lwd = 1, color = "black")+
      theme_bw() + ggtitle("Oracle Bayesian RE model")

# Effect on the posterior of tau
g.tau.o.30 = ggplot(dat.tau.o.re, aes(x = tau, color = B, linetype=B))+
  geom_density(aes(x = tau), alpha=.2, lwd = 1) +
  scale_color_manual(values = cols) +
        scale_x_continuous(limits = c(0, 3)) + 
        xlab(expression(tau[theta])) +
        ylab("Posterior Distribution") +
    geom_vline(aes(xintercept = 0.5), lty = 2, lwd = 1, color = "black")+
      theme_bw() + ggtitle("Oracle Bayesian RE model")

grid.arrange(g.mu.o.30, g.tau.o.30, 
             ncol = 1, 
             nrow = 2, top = "N = 30: Effect of B biased studies (B = 0, 3, 15, 24)")


```

\newpage


### BC parametric


```{r , echo=FALSE , warning = FALSE, message = FALSE, fig.width=8, fig.height=6, fig.cap = paste("Comparison of the posterior distributions of  $\\mu$ and $\\tau$ for different number of Bed studies."),fig.width=10, fig.height=10}

attach.jags(bcmeta.30.0, overwrite = TRUE)
mu.bcmeta.30.0 = mu[1:15000]
tau.bcmeta.30.0 = tau[1:15000]

attach.jags(bcmeta.30.10, overwrite = TRUE)
mu.bcmeta.30.10 = mu[1:15000]
tau.bcmeta.30.10 = tau[1:15000]

attach.jags(bcmeta.30.50, overwrite = TRUE)
mu.bcmeta.30.50 = mu[1:15000]
tau.bcmeta.30.50 = tau[1:15000]

attach.jags(bcmeta.30.30, overwrite = TRUE)
mu.bcmeta.30.30 = mu[1:15000]
tau.bcmeta.30.30 = tau[1:15000]

pr.B = rep(c(0, 3, 15, 24), 15000)
pr.B = sort(pr.B)

cols <- c("black", "blue", "darkgreen", "magenta")

dat.mu.bc.30 = data.frame(mu = c(mu.bcmeta.30.0,
                       mu.bcmeta.30.10,
                       mu.bcmeta.30.50,
                       mu.bcmeta.30.30),
                       B = factor(pr.B))

dat.tau.bc.30 = data.frame(tau = c(tau.bcmeta.30.0,
                       tau.bcmeta.30.10,
                       tau.bcmeta.30.50,
                       tau.bcmeta.30.30),
                       B = factor(pr.B))

# Effect on the posterior of mu

g.mu.bc.30 = ggplot(dat.mu.bc.30, aes(x = mu, color = B, linetype=B))+
  geom_density(aes(x = mu), alpha=.2, lwd = 1) +
  scale_color_manual(values = cols) +
        scale_x_continuous(limits = c(0, 3)) + 
        xlab(expression(mu[theta])) +
        ylab("Posterior Distribution") +
    geom_vline(aes(xintercept=1), lty = 2, lwd = 1, color = "black")+
      theme_bw() + ggtitle("BC parametric model")

# Effect on the posterior of tau
g.tau.bc.30 = ggplot(dat.tau.bc.30, aes(x = tau, color = B, linetype=B))+
  geom_density(aes(x = tau), alpha=.2, lwd = 1) +
  scale_color_manual(values = cols) +
        scale_x_continuous(limits = c(0, 3)) + 
        xlab(expression(tau[theta])) +
        ylab("Posterior Distribution") +
    geom_vline(aes(xintercept = 0.5), lty = 2, lwd = 1, color = "black")+
      theme_bw()+ ggtitle("BC parametric model")

grid.arrange(g.mu.bc.30, g.tau.bc.30, 
             ncol = 1, 
             nrow = 2, top = "N = 30: effect of B biased studies (B = 0, 3, 15, 24)")

```

\newpage

### BC-BNP


```{r , echo=FALSE , warning = FALSE, message = FALSE, fig.cap = paste("Comparison of the posterior distributions of  $\\mu$ and $\\tau$ for different number of Bed studies."),fig.width=10, fig.height=10}

attach.jags(bcmix.30.0, overwrite = TRUE)
mu.bcmix.30.0 = mu.0[1:15000]
tau.bcmix.30.0 = sd.0[1:15000]

attach.jags(bcmix.30.10, overwrite = TRUE)
mu.bcmix.30.10 = mu.0[1:15000]
tau.bcmix.30.10 = sd.0[1:15000]

attach.jags(bcmix.30.50, overwrite = TRUE)
mu.bcmix.30.50 = mu.0[1:15000]
tau.bcmix.30.50 = sd.0[1:15000]

attach.jags(bcmix.30.30, overwrite = TRUE)
mu.bcmix.30.30 = mu.0[1:15000]
tau.bcmix.30.30 = sd.0[1:15000]


pr.B = rep(c(0, 3, 15, 24), 15000)
pr.B = sort(pr.B)


dat.mu.bcnp.30 = data.frame(mu = c(mu.bcmix.30.0,
                       mu.bcmix.30.10,
                       mu.bcmix.30.50,
                       mu.bcmix.30.30),
                       B = factor(pr.B)
                                     )

dat.tau.bcnp.30 = data.frame(tau = c(tau.bcmix.30.0,
                       tau.bcmix.30.10,
                       tau.bcmix.30.50,
                       tau.bcmix.30.30),
                       B = factor(pr.B)
                                     )

cols <- c("black", "blue", "darkgreen", "magenta")

# Effect on the posterior of mu

g.mu.bcnp.30 = ggplot(dat.mu.bcnp.30, aes(x = mu, color = B, linetype=B))+
  geom_density(aes(x = mu), alpha=.2, lwd = 1) +
  scale_color_manual(values = cols) +
        scale_x_continuous(limits = c(0, 3)) + 
        xlab(expression(mu[theta])) +
        ylab("Posterior Distribution") +
    geom_vline(aes(xintercept=1), lty = 2, lwd = 1, color = "black")+
      theme_bw() + ggtitle("BC-BNP")

# Effect on the posterior of tau

g.tau.bcnp.30 = ggplot(dat.tau.bcnp.30, aes(x = tau, color = B, linetype=B))+
  geom_density(aes(x = tau), alpha=.2, lwd = 1) +
  scale_color_manual(values = cols) +
        scale_x_continuous(limits = c(0, 3)) + 
        xlab(expression(tau[theta])) +
        ylab("Posterior Distribution") +
    geom_vline(aes(xintercept = 0.5), lty = 2, lwd = 1, color = "black")+
      theme_bw()+ ggtitle("BC-BNP")


grid.arrange(g.mu.bcnp.30, g.tau.bcnp.30, 
             ncol = 1, 
             nrow = 2, top = "N = 30: Effect of B biased studies (B = 0, 3, 15, 24)")

```

\newpage

### All models together 


```{r all.models.mu.30, echo=FALSE , warning = FALSE, message = FALSE, fig.cap = paste("Comparison of the posterior distributions of  $\\mu$  for different number of bias studies."),fig.width=10, fig.height=10}


grid.arrange( g.mu.re.30,
              g.mu.o.30,
              g.mu.bc.30,
              g.mu.bcnp.30,
             ncol = 2, 
             nrow = 2, top = "N = 30: Effect of B biased studies (B = 0, 3, 15, 24)")

```

\newpage

```{r all.models.tau.30, echo=FALSE , warning = FALSE, message = FALSE, fig.cap = paste("Comparison of the posterior distributions of  $\\tau$  for different number of bias studies."),fig.width=10, fig.height=10}

grid.arrange( g.tau.re.30,
              g.tau.o.30,
              g.tau.bc.30,
              g.tau.bcnp.30,
             ncol = 2, 
             nrow = 2, top = "N = 30: effect of B biased studies (B = 0, 3, 15, 24)")

```


\newpage

# Clusters report n=20 with 50% bias

## Co-clustering Posterior probability study i shares the same cluster with j

*   In the JAGS code we monitor:  **equalsmatrix[i,j] <- equals(group[i], group[j])**, which gives, for each MCMC iteration, the  number of times that each study "i" has the same cluster's label as cluster "j".

*   We average this $N \times N$ matrix over the MCMC iterations.

*   We display a cluster analysis to describe the results.


```{r heatmap_20, fig.cap= c("Heatmap based the co-clustering between studies. The row labels correspond to the level of bias. The column labels correspond to the probability of bias.")}

require(pheatmap)
require(RColorBrewer)

attach.jags(bcmix.20.50, overwrite = TRUE)
distance.studies.2 = apply(equalsmatrix.bias.2, c(2,3), mean)
colnames(distance.studies.2) = rownames(sim.20.50)

rownames(distance.studies.2)= paste(paste("Study",1:20, sep = "-"),
                                    sim.20.50$B.flag, sep=" | ")
colnames(distance.studies.2)= round(apply(I, 2, mean),3)

#distance.studies.2

p = pheatmap(distance.studies.2,color=brewer.pal(9,"Blues"), fontsize_row =7,
              fontsize_col = 6, angle_col =45,
              treeheight_row=0,
              treeheight_col=0,
              clustering_distance_cols = as.dist(1 - distance.studies.2),
              clustering_distance_rows = as.dist(1 - distance.studies.2),
             )
p
```


\newpage


# Clusters report n=30 with 50% bias


## Co-clustering Posterior probability study i shares the same cluster with j


```{r heatmap_30, fig.cap = c("Heatmap based the co-clustering between studies. The row labels correspond to the level of bias (no bias, mild, large, and extreme). The column labels correspond to the probability of bias.")}


require(pheatmap)
require(RColorBrewer)

attach.jags(bcmix.30.50, overwrite = TRUE)
distance.studies.2 = apply(equalsmatrix.bias.2, c(2,3), mean)

colnames(distance.studies.2)= round(apply(I, 2, mean),3)
rownames(distance.studies.2)= sim.30.50$B.flag

#distance.studies.2

pheatmap(distance.studies.2,color=brewer.pal(9,"Blues"), fontsize_row =7,
              fontsize_col = 6, angle_col =45,
              treeheight_row=0,
              treeheight_col=0,
              clustering_distance_cols = as.dist(1 - distance.studies.2),
              clustering_distance_rows = as.dist(1 - distance.studies.2))


```


```{r}
time.end = Sys.time()
```


```{r}
#Total time
difference = difftime(time.end, time.start, units='mins')
difference
```

# Session information 

```{r}
sessionInfo()
```
